# Supplementary material for: Metapaths: similarity search in heterogeneous knowledge graphs via meta-paths
Source: Bioinformatics. 2023 May 4;39(5):btad297. doi: 10.1093/bioinformatics/btad297 (PMC10209523; doi:10.1093/bioinformatics/btad297)
Supplement: btad297_Supplementary_Data [file btad297_supplementary_data.zip]

Archive with 2 entries (2 files):
- Noori et al. 2022 - Supplementary Table 1.xlsx
- Noori et al. 2022 - Supplementary Information.pdf
