# Supplementary material for: Metapaths: similarity search in heterogeneous knowledge graphs via meta-paths
Source: Bioinformatics. 2023 May 4;39(5):btad297. doi: 10.1093/bioinformatics/btad297 (PMC10209523; doi:10.1093/bioinformatics/btad297)
Supplement: btad297_Supplementary_Data [file btad297_supplementary_data.zip › Noori et al. 2022 - Supplementary Table 1.xlsx]

## Sheet: Table S1
No.	Description	Repository ID	Type	BioKG ID
	Alzheimer's-Related Drugs
1	donepezil	CID000003152	drug	762
2	memantine	CID000004054	drug	1075
3	galantamine	CID000003449	drug	895
	Alzheimer's-Related Pathways
1	neurofibrillary tangle	GO:0097418	function	36342
2	tau protein binding	GO:0048156	function	26258
3	amyloid precursor protein metabolic process	GO:0042982	function	21333
4	amyloid fibril formation	GO:1990000	function	42901
5	amyloid-beta formation	GO:0034205	function	17601
6	amyloid-beta clearance	GO:0097242	function	36167
	Randomly Selected Pathways
1	mucilage biosynthetic process involved in seed coat development	GO:0048354	function	26450
2	arylacetonitrilase activity	GO:0047428	function	25533
3	clathrin complex	GO:0071439	function	33196
4	regulation of neurotrophin production	GO:0032899	function	16318
5	enkephalin processing	GO:0034230	function	17626
6	positive regulation of dendritic cell dendrite assembly	GO:2000549	function	44324
